# Supplementary material for: N-terminal phosphorylation of xHes1 controls inhibition of primary neurogenesis in Xenopus
Source: Biochem Biophys Res Commun. 2019 Feb 5;509(2):557–63. doi: 10.1016/j.bbrc.2018.12.135 (PMC6363968; doi:10.1016/j.bbrc.2018.12.135)
Supplement: coi_disclosure [file mmc1.zip]

Archive with 2 entries (2 files):
- coi_disclosure_Hardwick.pdf
- coi_disclosure_Philpott.pdf
